# Supplementary material for: Unveiling the Power of Gut Microbiome in Predicting Neoadjuvant Immunochemotherapy Responses in Esophageal Squamous Cell Carcinoma
Source: Research (Wash D C). 2024 Nov 14;7:0529. doi: 10.34133/research.0529 (PMC11562848; doi:10.34133/research.0529)
Supplement: Supplementary 1 — Supplementary Methods Figs. S1 to S3 [file research.0529.f1.zip]

Archive with 4 entries (4 files):
- Fig.S1.TIF
- Fig.S2.TIF
- Supplementary Figures.docx
- Supplementary Materials.docx
